# Supplementary material for: Effects of carnosine and histidine-containing dipeptides on biomarkers of inflammation and oxidative stress: a systematic review and meta-analysis
Source: Nutr Rev. 2023 Dec 12;82(12):1696–709. doi: 10.1093/nutrit/nuad150 (PMC11551452; doi:10.1093/nutrit/nuad150)
Supplement: nuad150_Supplementary_Data [file nuad150_supplementary_data.zip]

Archive with 4 entries (3 files):
- nuad150_Supplementary_Data/
- nuad150_Supplementary_Data/Final_Version_Supplementary Material.docx
- nuad150_Supplementary_Data/Final_Version_Supporting_Information.pdf
- nuad150_Supplementary_Data/PRISMA_2020_checklist.pdf
